# Supplementary material for: Characterization of Root System Architecture Traits in Diverse Soybean Genotypes Using a Semi-Hydroponic System
Source: Plants (Basel). 2021 Dec 16;10(12):2781. doi: 10.3390/plants10122781 (PMC8707277; doi:10.3390/plants10122781)
Supplement: Supplementary file 1 [file plants-10-02781-s001.zip]

Archive with 1 entries (1 files):
- plants-1467362-supplementary.pdf
